# Supplementary material for: Regulation of 4-HNE via SMARCA4 Is Associated with Worse Clinical Outcomes in Hepatocellular Carcinoma
Source: Biomedicines. 2023 Aug 16;11(8):2278. doi: 10.3390/biomedicines11082278 (PMC10452552; doi:10.3390/biomedicines11082278)
Supplement: Supplementary file 1 [file biomedicines-11-02278-s001.zip]

Archive with 1 entries (1 files):
- biomedicines-2534738-supplementary.pdf
